# Supplementary material for: Tumor Microenvironment-Responsive Magnetic Nanofluid for Enhanced Tumor MRI and Tumor multi-treatments
Source: Pharmaceuticals (Basel). 2023 Jan 23;16(2):166. doi: 10.3390/ph16020166 (PMC9961229; doi:10.3390/ph16020166)
Supplement: Supplementary file 1 [file pharmaceuticals-16-00166-s001.zip]

Archive with 1 entries (1 files):
- pharmaceuticals-2102596-supplementary.pdf
